# Supplementary material for: Transcription Factor Map Alignment of Promoter Regions
Source: PLoS Comput Biol. 2006 May 26;2(5):e49. doi: 10.1371/journal.pcbi.0020049 (PMC1464811; doi:10.1371/journal.pcbi.0020049)
Supplement: Dataset S1 — This file lists the 97 genes for which the score of the coreg(x) alignments was significantly higher than that of alignments at a significance level of p = 0.01. Each line contains the following fields: (1) the ENSEMBL gene identifier; (2) the number of CISRED genes co-regulated with this gene; (3) the average score of the coreg(x) TF-map alignments; (4) the number of CISRED genes that are not co-regulated with this gene; (5) the average score of the TF-map alignments; (6) the ratio between the average score of the coreg(x) alignments and the average score of the alignments; (7) the significance level p according to the Wilcoxon test. (6 KB TXT) [file pcbi.0020049.sd001.txt]

ENSG00000161981	2	26.419999	4748	2.33112343007582	11.3336	0.008396
ENSG00000167900	2	23.1000015	3675	4.97065437278912	4.64728	0.009619
ENSG00000147873	6	23.1125	3828	5.3861245198537	4.29112	0.0005562
ENSG00000117118	3	15.0316666666667	3474	4.34685072337363	3.45806	0.003589
ENSG00000101335	3	11.8749996666667	2942	3.44728914887831	3.44474	0.006348
ENSG00000115875	2	23.0825005	4573	7.21212548677018	3.20051	0.009566
ENSG00000157131	7	14.5671424285714	4099	5.25529875823373	2.7719	0.002150
ENSG00000132432	3	13.6000003333333	4034	4.9732535352008	2.73463	0.004807
ENSG00000090920	3	8.24166666666667	2574	3.20675788850039	2.57009	0.008175
ENSG00000155011	4	11.99374975	4502	4.75057741270547	2.52469	0.004275
ENSG00000166246	4	11.81874925	3411	4.68779531603634	2.52117	0.008812
ENSG00000134222	3	13.8066663333333	3924	5.5535052535678	2.48612	0.006038
ENSG00000125124	3	14.7916663333333	4312	6.16746394457328	2.39834	0.007035
ENSG00000163084	6	15.3400001666667	4511	6.43497333052539	2.38385	0.004757
ENSG00000175063	16	10.399374875	3217	4.42118586011812	2.35217	0.0007234
ENSG00000178691	3	13.3933326666667	4422	5.7280743030303	2.33819	0.009672
ENSG00000183671	3	15.7500006666667	4469	6.74247474110537	2.33594	0.008341
ENSG00000001630	6	11.655	3963	5.00875080671207	2.32693	0.006328
ENSG00000028137	7	11.6221425714286	3955	4.99574571201012	2.32641	0.001837
ENSG00000186832	5	12.7799998	4372	5.50900153339434	2.31984	0.005118
ENSG00000130811	24	6.382083125	3895	2.79384838202824	2.28433	0.002338
ENSG00000011600	10	7.7415001	3748	3.49629779615795	2.2142	0.009076
ENSG00000138442	5	17.1729994	4559	7.86852149572274	2.18249	0.009973
ENSG00000076662	9	11.2927781111111	4451	5.18755551920916	2.1769	0.004673
ENSG00000123838	39	7.86358969230769	2995	3.64169610751252	2.15932	1.041e-05
ENSG00000113905	24	10.7743745833333	4176	5.15769498491378	2.08899	5.435e-05
ENSG00000169562	11	7.58409081818182	3070	3.68187117035829	2.05985	0.006228
ENSG00000188749	7	9.70857171428571	3633	4.90119597495182	1.98086	0.002652
ENSG00000112996	4	16.0775005	4623	8.12576341401686	1.97858	0.009137
ENSG00000179041	6	12.9516665	3882	6.57144889876354	1.9709	0.002884
ENSG00000163950	15	8.8629998	2829	4.59911790349947	1.92711	0.0002854
ENSG00000187048	12	8.40833316666667	2892	4.38322261341632	1.9183	0.009426
ENSG00000108384	6	12.6374998333333	4410	6.61428910340139	1.91064	0.001305
ENSG00000080618	19	8.90815778947369	3506	4.6967440901312	1.89667	0.0004243
ENSG00000103353	6	11.3691668333333	4436	6.00583630410279	1.89302	0.003302
ENSG00000138443	8	10.960624875	4061	5.80244875597146	1.88897	0.00619
ENSG00000104760	27	12.180926037037	3464	6.50240319948037	1.8733	0.001275
ENSG00000171564	70	10.273857	3520	5.50393025681818	1.86664	0.0001359
ENSG00000111206	11	14.0372724545455	4461	7.56391610356424	1.85582	0.004023
ENSG00000129351	11	8.16818154545455	3517	4.54158362268979	1.79853	0.008182
ENSG00000090889	20	8.60349985	3604	4.90335864844616	1.75461	0.004047
ENSG00000174156	49	10.1701019387755	3573	5.80095709795688	1.75318	1.357e-06
ENSG00000100353	18	9.48194427777778	4476	5.4375724533065	1.74378	0.004081
ENSG00000122692	10	11.6059997	4490	6.7156479908686	1.7282	0.007067
ENSG00000105372	32	13.605781125	4777	7.875939771614	1.72751	5.818e-05
ENSG00000171863	25	7.86139996	4315	4.58015168945539	1.71641	0.002333
ENSG00000153086	100	8.50694982999999	3746	4.99008529658303	1.70477	0.0003566
ENSG00000096087	51	10.2166664509804	4341	6.0508522091684	1.68847	0.0001668
ENSG00000135750	11	12.5486363636364	4794	7.4963285275344	1.67397	0.008644
ENSG00000171234	44	9.4025	3278	5.61746636058571	1.6738	0.002302
ENSG00000108107	9	15.286111	5006	9.13509584858169	1.67334	0.005175
ENSG00000173372	18	6.82916661111111	3684	4.08385855917482	1.67223	0.00664
ENSG00000164104	16	10.4728123125	3854	6.28198491359627	1.66712	0.009985
ENSG00000149923	8	14.27874975	4924	8.57905652091791	1.66437	0.007773
ENSG00000156096	74	7.74716190540541	3900	4.72463578179487	1.63974	0.001847
ENSG00000132646	80	8.2935623875	3172	5.11446397320302	1.62159	7.839e-07
ENSG00000154262	46	9.84554343478261	3085	6.08012149367908	1.6193	0.003656
ENSG00000072080	23	6.45847817391304	3089	3.99395592521853	1.61706	0.002053
ENSG00000156006	18	7.86833305555555	3876	4.90096607946337	1.60547	0.008397
ENSG00000117399	53	7.54311298113207	3348	4.70307778016724	1.60387	0.0002541
ENSG00000118271	83	12.3202408915663	3751	7.74642882564647	1.59044	0.0001973
ENSG00000103569	23	9.74695652173913	4203	6.13722214941708	1.58817	0.002598
ENSG00000160870	46	8.61467358695652	4191	5.43090774278213	1.58623	0.00885
ENSG00000185414	14	7.85000021428571	3784	4.968057557611	1.58009	0.005977
ENSG00000178999	25	10.58079996	4623	6.71489724421373	1.57572	0.002323
ENSG00000134057	48	11.9939580833333	4673	7.80229479734646	1.53723	1.740e-05
ENSG00000125691	25	10.14139972	4538	6.61265847686206	1.53363	0.002171
ENSG00000102900	28	8.3551785	4139	5.47320234887653	1.52656	0.005333
ENSG00000138115	61	9.63245881967213	3257	6.3709009871047	1.51195	0.001875
ENSG00000171759	18	12.7149998888889	4796	8.47907734716428	1.49957	0.008907
ENSG00000105373	25	12.19499968	5000	8.15750378659999	1.49494	0.0008034
ENSG00000175305	20	6.7075	3189	4.49067419128253	1.49365	0.005131
ENSG00000142676	55	10.5216363272727	4762	7.06543564909701	1.48917	0.001006
ENSG00000162244	46	11.4690215434783	4799	7.71694303875808	1.48621	0.0008884
ENSG00000142675	26	5.356923	2940	3.60641664455782	1.48539	0.006408
ENSG00000180210	44	9.19159084090909	4341	6.20262143423174	1.48189	0.0007416
ENSG00000134697	15	12.6769994666667	4623	8.63027987432401	1.4689	0.00907
ENSG00000117601	61	6.800082	3383	4.66398752616022	1.458	0.004999
ENSG00000112742	83	8.90150602409639	4036	6.12103195837461	1.45425	0.0003877
ENSG00000085999	102	6.5680391372549	3095	4.57577700710823	1.43539	2.161e-05
ENSG00000110700	33	10.7381817878788	4359	7.49273905253499	1.43315	0.004502
ENSG00000139209	90	7.79627764444445	3987	5.52617495109104	1.41079	0.0002579
ENSG00000124253	73	6.97726010958904	4159	4.95629351286366	1.40776	0.001202
ENSG00000006717	51	10.0691175098039	4385	7.17560424310147	1.40324	0.000992
ENSG00000051128	45	8.23844431111111	4201	5.98550451321115	1.3764	0.004254
ENSG00000149273	35	12.9092859142857	4942	9.39802902407929	1.37362	0.0006881
ENSG00000108064	42	9.37488095238095	4552	6.84655644002637	1.36928	0.00265
ENSG00000122952	48	6.00812475	3767	4.42075510671622	1.35907	0.003237
ENSG00000128272	52	7.46394225	3875	5.52624119251614	1.35064	0.004777
ENSG00000100526	45	10.4084442	4474	7.72023338757264	1.3482	0.002484
ENSG00000137807	35	14.9698565142857	5033	11.1768525265249	1.33936	0.003665
ENSG00000187778	30	8.4916666	3611	6.4231375906951	1.32204	0.004794
ENSG00000109475	39	9.77128192307692	4576	7.41000760423952	1.31866	0.003873
ENSG00000128708	39	11.657051	4698	9.01484870093658	1.29309	0.003126
ENSG00000076003	89	11.9808426516854	4832	9.44409139838573	1.26861	0.001132
ENSG00000143556	122	6.49745890983607	4424	5.52251913449367	1.17654	0.005264
ENSG00000175792	109	9.34917432110092	4702	8.05347611484475	1.16089	0.005363
